# Supplementary material for: Health Symptoms and Proximity to Active Multi-Well Unconventional Oil and Gas Development Sites in the City and County of Broomfield, Colorado
Source: Int J Environ Res Public Health. 2023 Feb 1;20(3):2634. doi: 10.3390/ijerph20032634 (PMC9915243; doi:10.3390/ijerph20032634)
Supplement: Supplementary file 1 [file ijerph-20-02634-s001.zip]

Archive with 3 entries (3 files):
- Post Card.pdf
- Survey.pdf
- Tables S1-S6.pdf
